# Supplementary material for: Characterization of an In-Situ Soil Organic Carbon (SOC) via a Smart-Electrochemical Sensing Approach
Source: Sensors (Basel). 2024 Feb 9;24(4):1153. doi: 10.3390/s24041153 (PMC10892086; doi:10.3390/s24041153)
Supplement: Supplementary file 1 [file sensors-24-01153-s001.zip]

Archive with 1 entries (1 files):
- sensors-2823822-supplementary.pdf
